# Supplementary material for: The Small Molecule SR8278 Inhibits Cell Proliferation Independent of the REV-ERB Nuclear Receptor Proteins in Human Keratinocytes
Source: Biomolecules. 2026 Mar 12;16(3):416. doi: 10.3390/biom16030416 (PMC13024357; doi:10.3390/biom16030416)
Supplement: Supplementary file 1 [file biomolecules-16-00416-s001.zip]

Archive with 1 entries (1 files):
- biomolecules-4113897-supplementary.pdf
